# Supplementary material for: Naringin and temozolomide combination suppressed the growth of glioblastoma cells by promoting cell apoptosis: network pharmacology, in-vitro assays and metabolomics based study
Source: Front Pharmacol. 2024 Jul 30;15:1431085. doi: 10.3389/fphar.2024.1431085 (PMC11325085; doi:10.3389/fphar.2024.1431085)
Supplement: Supplementary file 1 [file Presentation1.zip]

Archive with 2 entries (2 files):
- Supplementary files/SUPPLEMENTARY MATERIALS.pdf
- Supplementary files/Supplementary Table 1 (Metabolomics).xlsx
