# Supplementary material for: Naringin and temozolomide combination suppressed the growth of glioblastoma cells by promoting cell apoptosis: network pharmacology, in-vitro assays and metabolomics based study
Source: Front Pharmacol. 2024 Jul 30;15:1431085. doi: 10.3389/fphar.2024.1431085 (PMC11325085; doi:10.3389/fphar.2024.1431085)
Supplement: Supplementary file 1 [file Presentation1.zip › Supplementary files/Supplementary Table 1 (Metabolomics).xlsx]

## Sheet: Sheet1
Table S1 Naringin and Temozolomide Combination Suppressed the Growth of Glioblastoma Cells by Promoting Cell Apoptosis: Network Pharmacology, In-vitro Assays and Metabolomics Based Study
Name	Control vs Naringin			Control vs TMZ			Control vs Naringin+TMZ
	FC	change	Pvalue	FC	change	Pvalue	FC	change	Pvalue
C8-Carnitine	-1.59	Down	3.74435e-07	-2.37	Down	7.93514e-09	-2.79	Down	2.24024e-08
L-Hexanoylcarnitine	-1.55	Down	8.32805e-07	-3.6	Down	1.43883e-10	-4.46	Down	1.32218e-09
DL-Carnitine	-0.84	Down	3.92383e-07	-1.27	Down	1.4258e-08	-2.46	Down	3.64263e-11
Acetyl-L-carnitine	-1.04	Down	7.49514e-05	-2.6	Down	7.77667e-08	-3.12	Down	1.99297e-08
Adenine	-0.36	Down	0.00278005	-0.6	Down	8.14905e-05	-1.3	Down	8.39538e-08
Choline	-0.18	Down	0.553738	-1.4	Down	2.46235e-06	-2.07	Down	9.71826e-08
Propionylcarnitine	-0.55	Down	0.000193987	-1.76	Down	3.11183e-08	-1.69	Down	5.55635e-08
Creatine	-0.37	Down	0.00113441	-1.97	Down	2.20399e-09	-1.33	Down	2.19437e-08
Adenosine	-0.21	Down	0.00738482	-1.07	Down	8.15629e-08	-0.84	Down	4.97424e-07
Spermine	-0.27	Down	0.47187	-2.09	Down	1.97245e-06	-1.42	Down	2.62255e-05
Palmitic Acid	2.14	Up	5.47634e-07	1.09	Up	0.000124294	1.03	Up	0.000164395
Sphingosine	2.45	Up	5.15705e-05	0.56	Up	0.306532	0.89	Up	0.0482155
